# Supplementary material for: Three new species of Fancy Case caterpillars from threatened forests of Hawaii (Lepidoptera, Cosmopterigidae, Hyposmocoma)
Source: Zookeys. 2012 Feb 22;(170):1–20. doi: 10.3897/zookeys.170.1428 (PMC3288677; doi:10.3897/zookeys.170.1428)
Supplement: XML Treatment for Hyposmocoma ipohapuu [file zookeys.170.1428-treatment3.xml]

<!DOCTYPE tp:taxon-treatment
  PUBLIC "-//TaxonX//DTD Taxonomic Treatment Publishing DTD v0 20100105//EN" "tax-treatment-NSO.dtd">
<tp:taxon-treatment xmlns:tp="http://www.plazi.org/taxpub"><tp:treatment-meta><mixed-citation publication-type="journal"><person-group><name><surname>Kawahara</surname><given-names>Akito Y.</given-names></name><name><surname>Rubinoff</surname><given-names>Daniel</given-names></name></person-group><article-title>Three new species of Fancy Case caterpillars from  threatened forests of Hawaii (Lepidoptera, Cosmopterigidae, 
                    <italic>Hyposmocoma</italic>)
                </article-title><source>Zookeys</source><day>22</day><month>2</month><year>2012</year><volume>2012</volume><issue>170</issue><fpage>1</fpage><lpage>20</lpage><pub-id pub-id-type="doi">10.3897/zookeys.170.1428</pub-id></mixed-citation></tp:treatment-meta><tp:nomenclature><tp:taxon-name>
                        <tp:taxon-name-part taxon-name-part-type="genus">Hyposmocoma</tp:taxon-name-part>
                        <tp:taxon-name-part taxon-name-part-type="species">ipohapuu</tp:taxon-name-part>
                    <object-id xmlns:xlink="http://www.w3.org/1999/xlink" xlink:type="simple">urn:lsid:zoobank.org:act:DBFC2894-9314-41EE-81BB-F19198CA3F6F</object-id>
                    <object-id xmlns:xlink="http://www.w3.org/1999/xlink" xlink:type="simple">http://species-id.net/wiki/Hyposmocoma_ipohapuu</object-id>
                    </tp:taxon-name><tp:taxon-authority>Kawahara &amp; Rubinoff</tp:taxon-authority><tp:taxon-status xmlns:xlink="http://www.w3.org/1999/xlink" xlink:type="simple">sp. n.</tp:taxon-status><xref ref-type="fig" rid="F1">Figs 3</xref><xref ref-type="fig" rid="F2">7</xref><xref ref-type="fig" rid="F3">14</xref><xref ref-type="fig" rid="F4">19</xref></tp:nomenclature><tp:treatment-sec sec-type="Diagnosis"><title>Diagnosis.</title><p><italic><tp:taxon-name>Hyposmocoma ipohapuu</tp:taxon-name></italic> has a forewing pattern that differs from any other described species in the genus. A wide pale yellow band is present along the anal margin of the forewing and curves proximally at the wing margin towards the costa. A small, round, dark brown mark is present approximately two thirds of the way from the wing base to the apex.</p></tp:treatment-sec><tp:treatment-sec sec-type="Description"><title>Description.</title><p> <bold>Male</bold> (n = 2; <xref ref-type="fig" rid="F1">Fig. 3</xref>). Forewing length 5.0 mm.Head with pale brown scales radiating from compound eye. Haustellum with a mixture of light and dark brown scales. Maxillary palpus reduced. Labial palpus recurved and covered in pale brown scales, which are dark laterally. Antennal flagellum pale brown, with a ring of dark brown scales extending from the proximal margin of each flagellomere. Thorax mainly pale brown, dark brown at cervical margin and near posterior margin of notum. Foreleg dark brown with pale brown ring at distal margin of femur. Midleg as foreleg, but with pale brown ring at distal margin of tibia and tarsomeres I-V, spurs pale brown. Hindleg as midleg but longer with long pale brown hairs. Forewing pale brown, with dark brown band extending from costal margin of wing base to apex, mark forming a convex arch near apex. A separate brown band extends along anal margin of forewing. Fringe pale brown. Hindwing and hindwing fringe grayish brown. Abdomen dorsally dark brown; ventrally pale brown with a tuft of long pale brown scales on either side of genitalia.</p><fig id="F2" position="float" orientation="portrait"><label>Figures 7–10.</label><caption><p> Larval cases of some purse-cased <italic><tp:taxon-name>Hyposmocoma</tp:taxon-name></italic>. <bold>7</bold> <italic><tp:taxon-name>Hyposmocoma ipohapuu</tp:taxon-name></italic> sp. n. <bold>8</bold> <italic><tp:taxon-name>Hyposmocoma makawao</tp:taxon-name></italic> sp. n. <bold>9</bold> <italic><tp:taxon-name>Hyposmocoma nebulifera</tp:taxon-name></italic> <bold>10</bold> <italic><tp:taxon-name>Hyposmocoma tantala</tp:taxon-name></italic> sp. n. Scale bar = 1 mm.</p></caption><graphic xmlns:xlink="http://www.w3.org/1999/xlink" xlink:href="ZooKeys-170-001-g002.jpg" position="float" orientation="portrait" xlink:type="simple"/></fig><p><bold>Male genitalia.</bold> (<xref ref-type="fig" rid="F3">Fig. 14</xref>). Right brachium of uncus sickle shaped, rather thick, heavily sclerotized, slender at apical 1/3, slightly twisted to left. Left brachium small, not sclerotized. Tegumen wide and sclerotized. Valvae asymmetrical, left valva slightly wider at middle than right, with three long sclerotized club-shaped setae along dorsal margin curving posteriorly. Dorsal margin of right valva smooth, lacking setal sockets. Phallus stout, blunt tipped, heavily sclerotized, and bent ventrad at about 1/2 of length; vesica without spines or cornuti. Anellus with two symmetrical rounded lobes, thin until apex, both adorned with few small setae.</p><fig id="F3" position="float" orientation="portrait"><label>Figures 11–15.</label><caption><p> Male genitalia. <bold>11</bold> <italic><tp:taxon-name>Hyposmocoma auropurpurea</tp:taxon-name></italic> <bold>12</bold> <italic><tp:taxon-name>Hyposmocoma nebulifera</tp:taxon-name></italic> <bold>13</bold> <italic><tp:taxon-name>Hyposmocoma tantala</tp:taxon-name></italic> sp. n. <bold>14</bold> <italic><tp:taxon-name>Hyposmocoma ipohapuu</tp:taxon-name></italic> sp. n. <bold>15</bold> <italic><tp:taxon-name>Hyposmocoma makawao</tp:taxon-name></italic> sp. n. Scale bar = 1 mm. Figs <bold>11–14</bold> stained with Chlorazol Black, Fig. <bold>15</bold> stained with Orange G.</p></caption><graphic xmlns:xlink="http://www.w3.org/1999/xlink" xlink:href="ZooKeys-170-001-g003.jpg" position="float" orientation="portrait" xlink:type="simple"/></fig><p><bold>Female.</bold> (n = 1). Externally as male, but with longer forewing length (5.8 mm) and small dark brown mark medially below dark band on forewing.</p><p><bold>Female genitalia.</bold> (<xref ref-type="fig" rid="F4">Fig. 19</xref>). Papillae anales long and setose. Anterior and posterior apophyses thin and straight, slightly enlarged at posterior end, posterior apophyses about 2x length as anterior apophyses. Ostium bursae small, heavily sclerotized, externally protruding into a triangle, not snail-shaped. Corpus bursae oval with light <!--PageBreak-->scobination; signum absent. Ductus bursae thick, approximately 1/2 length of corpus bursae. Apical margin of tergum VIII with median emargination.</p><fig id="F4" position="float" orientation="portrait"><label>Figures 16–19.</label><caption><p> Female genitalia.<bold>16</bold> <italic><tp:taxon-name>Hyposmocoma tantala</tp:taxon-name></italic> sp. n., lateral view <bold>17</bold> <italic><tp:taxon-name>Hyposmocoma inversella</tp:taxon-name></italic>, ventral view <bold>18</bold> <italic><tp:taxon-name>Hyposmocoma auropurpurea</tp:taxon-name></italic>, ventral view <bold>19</bold> <italic><tp:taxon-name>Hyposmocoma ipohapuu</tp:taxon-name></italic> sp. n., ventral view. Scale bar = 1 mm. Figs <bold>16–18</bold> stained with Chlorazol Black, Fig. <bold>19</bold> stained with Orange G.</p></caption><graphic xmlns:xlink="http://www.w3.org/1999/xlink" xlink:href="ZooKeys-170-001-g004.jpg" position="float" orientation="portrait" xlink:type="simple"/></fig><p><bold>Larval case.</bold> (n = 5; <xref ref-type="fig" rid="F2">Fig 7</xref>). The mature case is 5.9–6.6 mm in length and 1.2–1.5 mm wide, smooth with banding that follows the length of the case. The case widens slightly at both ends.</p></tp:treatment-sec><tp:treatment-sec sec-type="Material examined"><title>Material examined.</title><p> <bold>Holotype:</bold> ♂, [1] Printed white label: ‘H[AWAI]I: Hawaii, Volcano village | Pearl ave[nue], on tree fern | “purse” case, X-30-08 | em[ergence]. III-13-[20]08, #DR08K8C | coll[ector]. J[esse]. Eiben, M[elissa]. Dean’; [2] Printed red label: ‘HOLOTYPE | <italic><tp:taxon-name>Hyposmocoma ipohapuu</tp:taxon-name></italic> Kawahara &amp; Rubinoff’. Male genitalia slide #AK110. Specimen in perfect condition. <bold>Paratypes:</bold> (1♂, 1♀). 1♂: same data as holotype but emergence 2-March-2009. 1♀: Data same as male paratype, but emergence 13-March-2009. Female genitalia slide #AK114. Cases (5): same data as holotype. All pinned specimens and slides deposited in the UHIM.</p></tp:treatment-sec><tp:treatment-sec sec-type="Specimens sequenced"><title>Specimens sequenced.</title><p>Three specimens from Big Island, Hawaii, USA (UH log number DR08K8C), extraction codes DN121, DN1321 and KY2. This species was tentatively called “Hsp69” before given this formal name.</p></tp:treatment-sec><tp:treatment-sec sec-type="Etymology"><title>Etymology.</title><p>This species is named “ipohapuu”, which means “tree-fern lover” in Hawaiian.</p></tp:treatment-sec><tp:treatment-sec sec-type="Biology"><title>Biology.</title><p>Case-making larvae were collected on the abaxial surface of old fronds of a Hawaiian tree fern (Hāpu‘u, <italic><tp:taxon-name>Cibotium glaucum</tp:taxon-name></italic> (Sm.) Hook. &amp; Arn., <tp:taxon-name>Cibotiaceae</tp:taxon-name>) in the rain forest at Volcano Village near Hawaii Volcano National Park, Hawaii (Big) Island. The habit of residing in old tree fern fronds, still attached to the stump, is typical of several purse case species including <italic><tp:taxon-name>Hyposmocoma filicivora</tp:taxon-name></italic> Meyrick, 1935.</p></tp:treatment-sec><tp:treatment-sec sec-type="Distribution"><title>Distribution.</title><p>Known only from Volcano Village, Hawaii Island. Probably restricted to the rainforest areas around Hawaii Volcanoes National Park, where it appears to be uncommon. The elevation for the type locality is approximately 1200 m.</p><!--PageBreak--></tp:treatment-sec><tp:treatment-sec><!--Section generated to contain objects referenced in tp:taxon-treatment.--><fig id="F1" position="float" orientation="portrait"><label>Figures 1–6.</label><caption><p> Purse-cased <italic><tp:taxon-name>Hyposmocoma</tp:taxon-name></italic>. <bold>1</bold> <italic><tp:taxon-name>Hyposmocoma auropurpurea</tp:taxon-name></italic>, male<bold>2</bold> <italic><tp:taxon-name>Hyposmocoma inversella</tp:taxon-name></italic>, male. <bold>3</bold> <italic><tp:taxon-name>Hyposmocoma ipohapuu</tp:taxon-name></italic> sp. n.holotype male <bold>4</bold> <italic><tp:taxon-name>Hyposmocoma makawao</tp:taxon-name></italic> sp. n.holotype male <bold>5</bold> <italic><tp:taxon-name>Hyposmocoma nebulifera</tp:taxon-name></italic>, male <bold>6</bold> <italic><tp:taxon-name>Hyposmocoma tantala</tp:taxon-name></italic> sp. n.holotypefemale. In order to examine genitalia, the abdomen of each was removed after photographs were taken. Scale bar = 5 mm.</p></caption><graphic xmlns:xlink="http://www.w3.org/1999/xlink" xlink:href="ZooKeys-170-001-g001.jpg" position="float" orientation="portrait" xlink:type="simple"/></fig></tp:treatment-sec></tp:taxon-treatment>
