# Supplementary material for: Three new species of Fancy Case caterpillars from threatened forests of Hawaii (Lepidoptera, Cosmopterigidae, Hyposmocoma)
Source: Zookeys. 2012 Feb 22;(170):1–20. doi: 10.3897/zookeys.170.1428 (PMC3288677; doi:10.3897/zookeys.170.1428)
Supplement: XML Treatment for Hyposmocoma makawao [file zookeys.170.1428-treatment4.xml]

<!DOCTYPE tp:taxon-treatment
  PUBLIC "-//TaxonX//DTD Taxonomic Treatment Publishing DTD v0 20100105//EN" "tax-treatment-NSO.dtd">
<tp:taxon-treatment xmlns:tp="http://www.plazi.org/taxpub"><tp:treatment-meta><mixed-citation publication-type="journal"><person-group><name><surname>Kawahara</surname><given-names>Akito Y.</given-names></name><name><surname>Rubinoff</surname><given-names>Daniel</given-names></name></person-group><article-title>Three new species of Fancy Case caterpillars from  threatened forests of Hawaii (Lepidoptera, Cosmopterigidae, 
                    <italic>Hyposmocoma</italic>)
                </article-title><source>Zookeys</source><day>22</day><month>2</month><year>2012</year><volume>2012</volume><issue>170</issue><fpage>1</fpage><lpage>20</lpage><pub-id pub-id-type="doi">10.3897/zookeys.170.1428</pub-id></mixed-citation></tp:treatment-meta><tp:nomenclature><tp:taxon-name>
                        <tp:taxon-name-part taxon-name-part-type="genus">Hyposmocoma</tp:taxon-name-part>
                        <tp:taxon-name-part taxon-name-part-type="species">makawao</tp:taxon-name-part>
                    <object-id xmlns:xlink="http://www.w3.org/1999/xlink" xlink:type="simple">urn:lsid:zoobank.org:act:98EE02FA-5A90-4675-A4E2-A2236F8787FC</object-id>
                    <object-id xmlns:xlink="http://www.w3.org/1999/xlink" xlink:type="simple">http://species-id.net/wiki/Hyposmocoma_makawao</object-id>
                    </tp:taxon-name><tp:taxon-authority>Kawahara &amp; Rubinoff</tp:taxon-authority><tp:taxon-status xmlns:xlink="http://www.w3.org/1999/xlink" xlink:type="simple">sp. n.</tp:taxon-status><xref ref-type="fig" rid="F1">Figs 4</xref><xref ref-type="fig" rid="F2">8</xref><xref ref-type="fig" rid="F3">15</xref></tp:nomenclature><tp:treatment-sec sec-type="Diagnosis"><title>Diagnosis.</title><p><italic><tp:taxon-name>Hyposmocoma makawao</tp:taxon-name></italic> differs from any other species in the genus. No other species has a single, thick, transverse orange band near the base of the forewing.</p></tp:treatment-sec><tp:treatment-sec sec-type="Description"><title>Description.</title><p> <bold>Male.</bold> (n = 1; <xref ref-type="fig" rid="F1">Fig. 4</xref>). Forewing length 4.8 mm. Head brown with iron-red scales near outer margin of eye; scales large near vertex. Haustellum pale brown. Maxillary palpus reduced. Labial palpus curved with pale brown scales, scales dark brown along lateral margin of labial palpus. Antennal flagellum dark brown along dorsal surface, lighter brown ventrally. Thorax reddish brown, laterally brown with patches of lighter brown scales below forewing. Foreleg and midleg with brown scales, scales dark brown laterally. Hindleg same as midleg, but with long scales along dorsal margin. Spines on legs light brown. Forewing dark brown with a single, wide fiery red-brown transverse fascia one fourth from the base of the wing to apex and narrowing towards costal margin. Abdomen covered in dark brown scales dorsally, light brown scales covering ventral surface.</p><p><bold>Male genitalia.</bold> (<xref ref-type="fig" rid="F3">Fig. 15</xref>). Right brachium of uncus sickle shaped, slender, heavily sclerotized, widening slightly at 1/2 length, slightly twisted to left. Left brachium small, not sclerotized. Tegumen wide and sclerotized. Valvae asymmetrical, left valva slightly wider than right, valvae without large sclerotized setae or sockets along dorsal margin. Dense row of fine, hair-like setae along inner ventral margin of both valvae. Phallus stout, blunt tipped, heavily sclerotized, open ventrally, and bent ventrad at about 1/2 of length; vesica without spines or cornuti. Anellus with two symmetrical rounded lobes with fine setae.</p><p><bold>Female.</bold> (n = 1). Same as male, but with forewing length 4.9 mm.</p><p><bold>Larval case.</bold> (n = 7; <xref ref-type="fig" rid="F2">Fig. 8</xref>). The case is 4.1–5.0 mm in length and 1.2–1.6 mm wide, smooth with banding that follows the length of the case. Two wide, dark bands form a “V” that crosses over the central region of the case.</p></tp:treatment-sec><tp:treatment-sec sec-type="Material examined"><title>Material examined.</title><p> <bold>Holotype:</bold> ♂, [1] Printed white label: ‘H[AWAI]I: Maui, Makawao Forest Reserve | elev[ation]: 3500 ft, on Koa branches | “purse” case, I-30-[20]09, #DR08K12A | coll[ector]. W[illiam]. Haines’; [2] Printed red label: ‘HOLOTYPE | <italic><tp:taxon-name>Hyposmocoma makawao</tp:taxon-name></italic> Kawahara &amp; Rubinoff’. Male genitalia slide AYK103. Specimen in perfect condition. <bold>Paratype:</bold> 1♀: same data as holotype, but emergence date 13-Feb-2009, abdomen missing. Cases (7): same data as holotype. All specimens stored in the UHIM.</p></tp:treatment-sec><tp:treatment-sec sec-type="Specimens sequenced"><title>Specimens sequenced.</title><p>Two specimens from Maui with UH log number DR08K12A, extraction codes DN114, DN1320. The specimen from which extract DN114 was taken was tentatively called “Hsp67” before being given this formal name.</p></tp:treatment-sec><tp:treatment-sec sec-type="Etymology"><title>Etymology.</title><p>This species is named “<italic>makawao</italic>” after its type locality, Makawao Forest Reserve, Maui.</p></tp:treatment-sec><tp:treatment-sec sec-type="Biology"><title>Biology.</title><p>Case-making larvae were collected at Makawao Forest Reserve (MFR), Maui. Samples were collected using a beat-sheet, placed under branches of the koa tree (<italic><tp:taxon-name>Acacia koa</tp:taxon-name></italic> Gray).</p></tp:treatment-sec><tp:treatment-sec sec-type="Distribution"><title>Distribution.</title><p>Known only from the MFR, which harbors an extraordinary diverse natural fauna and flora, and is the only known locality for several species of <italic><tp:taxon-name>Hyposmocoma</tp:taxon-name></italic>, including <italic><tp:taxon-name>Hyposmocoma domicolens</tp:taxon-name></italic> (Butler, 1881), <italic><tp:taxon-name>Hyposmocoma molluscivora</tp:taxon-name></italic> Rubinoff &amp; Haines, 2005, <italic><tp:taxon-name>Hyposmocoma opuulaau</tp:taxon-name></italic> Schmitz &amp; Rubinoff, 2011, <italic><tp:taxon-name>Hyposmocoma pukoa</tp:taxon-name></italic> Schmitz &amp; Rubinoff, 2011, and <italic><tp:taxon-name>Hyposmocoma pupumoehewa</tp:taxon-name></italic> Schmitz &amp; Rubinoff, 2011. Unfortunately, the native habitat has been in sharp decline, even during the short course of this project, due to ongoing damage from invasive ungulates. If conservation action is not soon taken, it is likely that many of the rare plants and animals that remain in this mixed mesic forest will disappear.</p></tp:treatment-sec><tp:treatment-sec><!--Section generated to contain objects referenced in tp:taxon-treatment.--><fig id="F1" position="float" orientation="portrait"><label>Figures 1–6.</label><caption><p> Purse-cased <italic><tp:taxon-name>Hyposmocoma</tp:taxon-name></italic>. <bold>1</bold> <italic><tp:taxon-name>Hyposmocoma auropurpurea</tp:taxon-name></italic>, male<bold>2</bold> <italic><tp:taxon-name>Hyposmocoma inversella</tp:taxon-name></italic>, male. <bold>3</bold> <italic><tp:taxon-name>Hyposmocoma ipohapuu</tp:taxon-name></italic> sp. n.holotype male <bold>4</bold> <italic><tp:taxon-name>Hyposmocoma makawao</tp:taxon-name></italic> sp. n.holotype male <bold>5</bold> <italic><tp:taxon-name>Hyposmocoma nebulifera</tp:taxon-name></italic>, male <bold>6</bold> <italic><tp:taxon-name>Hyposmocoma tantala</tp:taxon-name></italic> sp. n.holotypefemale. In order to examine genitalia, the abdomen of each was removed after photographs were taken. Scale bar = 5 mm.</p></caption><graphic xmlns:xlink="http://www.w3.org/1999/xlink" xlink:href="ZooKeys-170-001-g001.jpg" position="float" orientation="portrait" xlink:type="simple"/></fig><fig id="F2" position="float" orientation="portrait"><label>Figures 7–10.</label><caption><p> Larval cases of some purse-cased <italic><tp:taxon-name>Hyposmocoma</tp:taxon-name></italic>. <bold>7</bold> <italic><tp:taxon-name>Hyposmocoma ipohapuu</tp:taxon-name></italic> sp. n. <bold>8</bold> <italic><tp:taxon-name>Hyposmocoma makawao</tp:taxon-name></italic> sp. n. <bold>9</bold> <italic><tp:taxon-name>Hyposmocoma nebulifera</tp:taxon-name></italic> <bold>10</bold> <italic><tp:taxon-name>Hyposmocoma tantala</tp:taxon-name></italic> sp. n. Scale bar = 1 mm.</p></caption><graphic xmlns:xlink="http://www.w3.org/1999/xlink" xlink:href="ZooKeys-170-001-g002.jpg" position="float" orientation="portrait" xlink:type="simple"/></fig><fig id="F3" position="float" orientation="portrait"><label>Figures 11–15.</label><caption><p> Male genitalia. <bold>11</bold> <italic><tp:taxon-name>Hyposmocoma auropurpurea</tp:taxon-name></italic> <bold>12</bold> <italic><tp:taxon-name>Hyposmocoma nebulifera</tp:taxon-name></italic> <bold>13</bold> <italic><tp:taxon-name>Hyposmocoma tantala</tp:taxon-name></italic> sp. n. <bold>14</bold> <italic><tp:taxon-name>Hyposmocoma ipohapuu</tp:taxon-name></italic> sp. n. <bold>15</bold> <italic><tp:taxon-name>Hyposmocoma makawao</tp:taxon-name></italic> sp. n. Scale bar = 1 mm. Figs <bold>11–14</bold> stained with Chlorazol Black, Fig. <bold>15</bold> stained with Orange G.</p></caption><graphic xmlns:xlink="http://www.w3.org/1999/xlink" xlink:href="ZooKeys-170-001-g003.jpg" position="float" orientation="portrait" xlink:type="simple"/></fig></tp:treatment-sec></tp:taxon-treatment>
