# Supplementary material for: Three new species of Fancy Case caterpillars from threatened forests of Hawaii (Lepidoptera, Cosmopterigidae, Hyposmocoma)
Source: Zookeys. 2012 Feb 22;(170):1–20. doi: 10.3897/zookeys.170.1428 (PMC3288677; doi:10.3897/zookeys.170.1428)
Supplement: XML Treatment for Hyposmocoma tantala [file zookeys.170.1428-treatment6.xml]

<!DOCTYPE tp:taxon-treatment
  PUBLIC "-//TaxonX//DTD Taxonomic Treatment Publishing DTD v0 20100105//EN" "tax-treatment-NSO.dtd">
<tp:taxon-treatment xmlns:tp="http://www.plazi.org/taxpub"><tp:treatment-meta><mixed-citation publication-type="journal"><person-group><name><surname>Kawahara</surname><given-names>Akito Y.</given-names></name><name><surname>Rubinoff</surname><given-names>Daniel</given-names></name></person-group><article-title>Three new species of Fancy Case caterpillars from  threatened forests of Hawaii (Lepidoptera, Cosmopterigidae, 
                    <italic>Hyposmocoma</italic>)
                </article-title><source>Zookeys</source><day>22</day><month>2</month><year>2012</year><volume>2012</volume><issue>170</issue><fpage>1</fpage><lpage>20</lpage><pub-id pub-id-type="doi">10.3897/zookeys.170.1428</pub-id></mixed-citation></tp:treatment-meta><tp:nomenclature><tp:taxon-name>
                        <tp:taxon-name-part taxon-name-part-type="genus">Hyposmocoma</tp:taxon-name-part>
                        <tp:taxon-name-part taxon-name-part-type="species">tantala</tp:taxon-name-part>
                    <object-id xmlns:xlink="http://www.w3.org/1999/xlink" xlink:type="simple">urn:lsid:zoobank.org:act:5B0155F3-0795-4706-895B-B728E4C575FC</object-id>
                    <object-id xmlns:xlink="http://www.w3.org/1999/xlink" xlink:type="simple">http://species-id.net/wiki/Hyposmocoma_tantala</object-id>
                    </tp:taxon-name><tp:taxon-authority>Kawahara &amp; Rubinoff</tp:taxon-authority><tp:taxon-status xmlns:xlink="http://www.w3.org/1999/xlink" xlink:type="simple">sp. n.</tp:taxon-status><xref ref-type="fig" rid="F1">Figs 6</xref><xref ref-type="fig" rid="F2">10</xref><xref ref-type="fig" rid="F3">13</xref><xref ref-type="fig" rid="F4">16</xref></tp:nomenclature><tp:treatment-sec sec-type="Diagnosis"><title>Diagnosis.</title><p><italic>Hyposmocoma tantala</italic> is similar to <italic><tp:taxon-name>Hyposmocoma nebulifera</tp:taxon-name></italic>, but differs in having a dark forewing background color and much thicker dark forewing markings. The male genitalia has large sclerotized spines on the left valva that are absent in <italic><tp:taxon-name>Hyposmocoma nebulifera</tp:taxon-name></italic>.</p></tp:treatment-sec><tp:treatment-sec sec-type="Description"><title>Description.</title><p> <bold>Male.</bold> (n = 1). Forewing length 5.5 mm.Head light brown with light brown scales near outer margin of eye; scales large near vertex. Haustellum pale brown. Maxillary palpus reduced. Labial palpus curved with pale brown scales, scales dark brown at terminus. Antennal flagellum light with dark brown bands. Thorax light brown, with lighter brown scales on tegula. Foreleg and midleg with brown scales and bands of light brown. Hindleg same as midleg, but with long scales along dorsal margin formed into a brush-like patch. Spines on legs light brown. Forewing light brown with a large dark brown mark extending from costal margin 1/3 of distance to forewing apex and a smaller dark brown mark at 2/3 of distance to apex. Abdomen covered in brown scales.</p><p><bold>Male genitalia</bold> (<xref ref-type="fig" rid="F3">Fig. 13</xref>).Right brachium of uncus thick and curved ventrad, smooth, gradually tapering, slightly twisted to left. Left brachium small, not sclerotized. Tegumen wide and sclerotized. Shape of valva largely symmetrical, but left valva with three long tapered narrow spurlike setae along dorsal margin near apex; right valva without large sclerotized setae. Dense row of fine, hair-like setae disposed along inner ventral margin of both valvae. Phallus stout, blunt tipped, heavily sclerotized, open ventrally, and bent ventrad at about 1/2 of length; vesica without spines or cornuti. Anellus with two symmetrical rounded lobes with fine setae.</p><p><bold>Female.</bold> (n = 2; <xref ref-type="fig" rid="F1">Fig 6</xref>). Externally as male, but with larger wing span (6.2 mm).</p><p><bold>Female genitalia.</bold> (<xref ref-type="fig" rid="F4">Fig 16</xref>). Papillae anales short and setose. Anterior and posterior apophyses thin and straight, posterior apophyses slightly longer than anterior apophyses. Ostium bursae heavily sclerotized, externally protruding, and C-shaped curled left. Ductus bursae long and of small girth. Corpus bursae roughly kidney-shaped, with light scobination; signum absent. Apical margin of tergum VIII with median emargination.</p><p><bold>Larval case.</bold> (n = 1; <xref ref-type="fig" rid="F2">Fig 10</xref>). Dark brown, smooth, 9 mm in length and 2 mm wide.</p></tp:treatment-sec><tp:treatment-sec sec-type="Material examined"><title>Material examined.</title><p> <bold>Holotype:</bold> ♀, [1] Printed white label: ‘H[AWAI]I: Oahu, Tantalus, Manoa | Cliffs Trail, n[ea]r. Round Top Dr[ive]. | Purse Case DR10H2I [in bold type] | 22-Aug-2010, em[ergence]. 25-Oct[ober]-2010 | A. Y. Kawahara, W. Haines, | C. Yee, C. Atta collectors; [2] Printed red label: ‘HOLOTYPE | <italic><tp:taxon-name>Hyposmocoma tantala</tp:taxon-name></italic> Kawahara &amp; Rubinoff’. Specimen in perfect condition. Female genitalia slide # slide AK108 (UHIM); <bold>Non-type material:</bold> 1♂, HI: Oahu: Mt. Tantalus, 4 km N of Manoa, 600 m., 8-VI-1991, coll. W. E. Steiner et al. (USNM).</p></tp:treatment-sec><tp:treatment-sec sec-type="Specimens sequenced"><title>Specimens sequenced.</title><p>Two specimens from Oahu (UH log number DR10H2I), extraction codes DN1317, DN1319.</p></tp:treatment-sec><tp:treatment-sec sec-type="Etymology"><title>Etymology.</title><p>This species is named “<italic>tantala</italic>” after Mt. Tantalus, from where the type specimen was collected. While Mt. Tantalus has experienced a tremendous amount of destruction from invasive species in the past century, it has historically been a locality with very high endemism, and the type locality of several other endemic insects, including flies (<xref ref-type="bibr" rid="B9">Hardy 1960</xref>; <xref ref-type="bibr" rid="B10">1964</xref>), beetles (e.g. <xref ref-type="bibr" rid="B17">Liebherr and Zimmerman 2000</xref>), and at least two other species of <italic><tp:taxon-name>Hyposmocoma</tp:taxon-name></italic> (<xref ref-type="bibr" rid="B38">Zimmerman 1978</xref>). We wish to recognize this <!--PageBreak-->historically noteworthy site and draw attention to the fact that some endemic species, worthy of conservation, still persist even after long periods of disturbance.</p></tp:treatment-sec><tp:treatment-sec sec-type="Biology"><title>Biology.</title><p>Adults were reared from case-making larvae collected on bark of a damp dead tree covered partially with lichen.</p></tp:treatment-sec><tp:treatment-sec sec-type="Distribution"><title>Distribution.</title><p>Known only from Mt. Tantalus, Oahu.</p></tp:treatment-sec><tp:treatment-sec><!--Section generated to contain objects referenced in tp:taxon-treatment.--><fig id="F1" position="float" orientation="portrait"><label>Figures 1–6.</label><caption><p> Purse-cased <italic><tp:taxon-name>Hyposmocoma</tp:taxon-name></italic>. <bold>1</bold> <italic><tp:taxon-name>Hyposmocoma auropurpurea</tp:taxon-name></italic>, male<bold>2</bold> <italic><tp:taxon-name>Hyposmocoma inversella</tp:taxon-name></italic>, male. <bold>3</bold> <italic><tp:taxon-name>Hyposmocoma ipohapuu</tp:taxon-name></italic> sp. n.holotype male <bold>4</bold> <italic><tp:taxon-name>Hyposmocoma makawao</tp:taxon-name></italic> sp. n.holotype male <bold>5</bold> <italic><tp:taxon-name>Hyposmocoma nebulifera</tp:taxon-name></italic>, male <bold>6</bold> <italic><tp:taxon-name>Hyposmocoma tantala</tp:taxon-name></italic> sp. n.holotypefemale. In order to examine genitalia, the abdomen of each was removed after photographs were taken. Scale bar = 5 mm.</p></caption><graphic xmlns:xlink="http://www.w3.org/1999/xlink" xlink:href="ZooKeys-170-001-g001.jpg" position="float" orientation="portrait" xlink:type="simple"/></fig><fig id="F2" position="float" orientation="portrait"><label>Figures 7–10.</label><caption><p> Larval cases of some purse-cased <italic><tp:taxon-name>Hyposmocoma</tp:taxon-name></italic>. <bold>7</bold> <italic><tp:taxon-name>Hyposmocoma ipohapuu</tp:taxon-name></italic> sp. n. <bold>8</bold> <italic><tp:taxon-name>Hyposmocoma makawao</tp:taxon-name></italic> sp. n. <bold>9</bold> <italic><tp:taxon-name>Hyposmocoma nebulifera</tp:taxon-name></italic> <bold>10</bold> <italic><tp:taxon-name>Hyposmocoma tantala</tp:taxon-name></italic> sp. n. Scale bar = 1 mm.</p></caption><graphic xmlns:xlink="http://www.w3.org/1999/xlink" xlink:href="ZooKeys-170-001-g002.jpg" position="float" orientation="portrait" xlink:type="simple"/></fig><fig id="F3" position="float" orientation="portrait"><label>Figures 11–15.</label><caption><p> Male genitalia. <bold>11</bold> <italic><tp:taxon-name>Hyposmocoma auropurpurea</tp:taxon-name></italic> <bold>12</bold> <italic><tp:taxon-name>Hyposmocoma nebulifera</tp:taxon-name></italic> <bold>13</bold> <italic><tp:taxon-name>Hyposmocoma tantala</tp:taxon-name></italic> sp. n. <bold>14</bold> <italic><tp:taxon-name>Hyposmocoma ipohapuu</tp:taxon-name></italic> sp. n. <bold>15</bold> <italic><tp:taxon-name>Hyposmocoma makawao</tp:taxon-name></italic> sp. n. Scale bar = 1 mm. Figs <bold>11–14</bold> stained with Chlorazol Black, Fig. <bold>15</bold> stained with Orange G.</p></caption><graphic xmlns:xlink="http://www.w3.org/1999/xlink" xlink:href="ZooKeys-170-001-g003.jpg" position="float" orientation="portrait" xlink:type="simple"/></fig><fig id="F4" position="float" orientation="portrait"><label>Figures 16–19.</label><caption><p> Female genitalia.<bold>16</bold> <italic><tp:taxon-name>Hyposmocoma tantala</tp:taxon-name></italic> sp. n., lateral view <bold>17</bold> <italic><tp:taxon-name>Hyposmocoma inversella</tp:taxon-name></italic>, ventral view <bold>18</bold> <italic><tp:taxon-name>Hyposmocoma auropurpurea</tp:taxon-name></italic>, ventral view <bold>19</bold> <italic><tp:taxon-name>Hyposmocoma ipohapuu</tp:taxon-name></italic> sp. n., ventral view. Scale bar = 1 mm. Figs <bold>16–18</bold> stained with Chlorazol Black, Fig. <bold>19</bold> stained with Orange G.</p></caption><graphic xmlns:xlink="http://www.w3.org/1999/xlink" xlink:href="ZooKeys-170-001-g004.jpg" position="float" orientation="portrait" xlink:type="simple"/></fig></tp:treatment-sec><ref-list><ref id="B9"><mixed-citation xmlns:xlink="http://www.w3.org/1999/xlink" xlink:type="simple"><person-group><name name-style="western"><surname>Hardy</surname><given-names>DE</given-names></name></person-group> (<year>1960</year>)<source> Insects of Hawaii. Volume 10, Diptera: Nematocera-Brachycera (except Dolichopodidae).</source><publisher-name>University of Hawaii Pres</publisher-name>, <publisher-loc>Honolulu</publisher-loc>, <lpage>368</lpage> pp.</mixed-citation></ref><ref id="B10"><mixed-citation xmlns:xlink="http://www.w3.org/1999/xlink" xlink:type="simple"><person-group><name name-style="western"><surname>Hardy</surname><given-names>DE</given-names></name></person-group> (<year>1964</year>)<source> Insects of Hawaii. Volume 11, Diptera: Brachycera, Family Dolichopodidae, Cyclorrhapha, series Aschiza, Families Lonchopteridae, Phoridae, Pipunculidae, and Syrphidae.</source><publisher-name>University of Hawaii Press</publisher-name>, <publisher-loc>Honolulu</publisher-loc>, <lpage>458</lpage> pp.</mixed-citation></ref><ref id="B17"><mixed-citation xmlns:xlink="http://www.w3.org/1999/xlink" xlink:type="simple"><person-group><name name-style="western"><surname>Liebherr</surname><given-names>JK</given-names></name><name name-style="western"><surname>Zimmerman</surname><given-names>EC</given-names></name></person-group> (<year>2000</year>)<source> Insects of Hawaii. Volume 16. Hawaiian Carabidae (Coleoptera), Part 1.</source><publisher-name>Introduction and Tribe Platynini. University of Hawaii Press</publisher-name>, <publisher-loc>Honolulu</publisher-loc>, <lpage>504</lpage> pp.</mixed-citation></ref><ref id="B38"><mixed-citation xmlns:xlink="http://www.w3.org/1999/xlink" xlink:type="simple"><person-group><name name-style="western"><surname>Zimmerman</surname><given-names>EC</given-names></name></person-group> (<year>1978</year>)<source> Insects of Hawaii. Volume 9. Microlepidoptera, Part 2. Gelechioidea. University of Hawaii Press, Honolulu.</source></mixed-citation></ref></ref-list></tp:taxon-treatment>
